# Supplementary material for: Genomic epidemiology of emerging ESBL-producing Salmonella Kentucky blaCTX-M-14b in Europe
Source: Emerg Microbes Infect. 2020 Sep 30;9(1):2124–35. doi: 10.1080/22221751.2020.1821582 (PMC7580578; doi:10.1080/22221751.2020.1821582)
Supplement: Suppelemental_files.zip [file TEMI_A_1821582_SM9137.zip]

Archive with 5 entries (5 files):
- AlignS1.docx
- AlignS2.docx
- AlignS3.docx
- AlignS4.docx
- Table_S1_11082020.xlsx
