# Supplementary material for: Genomic epidemiology of emerging ESBL-producing Salmonella Kentucky blaCTX-M-14b in Europe
Source: Emerg Microbes Infect. 2020 Sep 30;9(1):2124–35. doi: 10.1080/22221751.2020.1821582 (PMC7580578; doi:10.1080/22221751.2020.1821582)
Supplement: Suppelemental_files.zip [file TEMI_A_1821582_SM9137.zip › Table_S1_11082020.xlsx]

## Sheet: Table S1_11082020
Table S1														aminoglycosides										betalactams										fosfamycin			quinolones		macrolides/lincosamides/streptogramin				phenicols				rifampicin	sulphonamides
	reporting_country	origin	country	continent	collection_year	source	specimen_type	age	gender	probable_country_of_infection	ST	isolate_name	accession_number*	aac(3)-Id	aac(6')-Iaa	aadA1	aadA2	aadA7	aadA22	ant(3'')-Ia	aph(3'')-Ib	aph(3')-Ia	aph(6)-Id	blaCMY-2	blaCTX-M-14b	blaCTX-M-15	blaCTX-M-55	blaCTX-M-104	blaDHA-1	blaMOR	blaOXA-48	blaTEM-1B	blaTEM-1C	fosA	fosA5	fosA6	qnrB4	qnrB19	ere(A)	erm(42)	lnu(F)	mph(A)	catA1	catB7	cmlA1	floR	ARR-2	sul1	sul2
1	BE	this_study	Belgium	Europe	2016	human	faeces	48	F	NA	198	S16BD08730	SRR12087471/SRR12390870	1	1	0	0	1	0	0	1	1	1	0	1	0	0	0	0	0	0	0	0	0	0	0	0	0	0	0	0	0	0	0	0	0	0	1	0
2	BE	this_study	Belgium	Europe	2018	human	faeces	33	F	NA	198	S18BD00684	SRR12087470/SRR12390871	0	1	0	0	0	0	0	0	0	0	1	0	0	0	0	0	0	0	1	0	0	0	0	0	0	0	0	0	0	0	0	0	0	0	0	0
3	BE	this_study	Belgium	Europe	2018	human	urine	72	F	NA	198	S18BD03994	SRR12087468/SRR12390873	1	1	0	0	1	0	0	1	1	1	0	1	0	0	0	0	0	0	0	0	0	0	0	0	0	0	0	0	0	0	0	0	0	0	1	0
4	BE	this_study	Belgium	Europe	2018	human	faeces	50	M	NA	198	S18BD05011	SRR12087469/SRR12390872	1	1	0	0	1	0	1	1	1	1	0	0	0	0	1	0	0	0	1	0	0	0	0	0	0	0	0	0	0	0	0	0	1	0	1	0
5	DE	this_study	Germany	Europe	2016	human	faeces	2	M	NA	198	RKI_16-03723	ERR4375166	1	1	0	0	1	0	0	0	0	0	1	0	0	0	0	0	0	0	1	0	0	0	0	0	0	0	0	0	0	0	0	0	0	0	1	0
6	DE	this_study	Germany	Europe	2016	human	NA	43	M	Egypt	198	RKI_16-04315	ERR4383979	1	1	0	0	1	0	0	1	1	1	0	1	0	0	0	0	0	0	0	0	0	0	0	0	0	0	0	0	0	0	0	0	0	0	1	0
7	DE	this_study	Germany	Europe	2017	human	faeces	54	M	NA	198	RKI_17-02304	ERR4383980	1	1	0	0	1	0	0	1	1	1	0	1	0	0	0	0	0	0	0	0	0	0	0	0	0	0	0	0	0	0	0	0	0	0	1	0
8	DE	this_study	Germany	Europe	2017	human	faeces	29	F	Egypt	198	RKI_17-02411	ERR4383981	1	1	0	0	1	0	0	1	1	1	0	1	0	0	0	0	0	0	0	0	0	0	0	0	0	0	0	0	0	0	0	0	1	0	1	0
9	DE	this_study	Germany	Europe	2017	human	faeces	39	M	Egypt	198	RKI_17-02757	ERR4383983	1	1	0	0	1	0	0	1	1	1	0	1	0	0	0	0	0	0	0	0	0	0	0	0	0	0	0	0	0	0	0	0	0	0	1	0
10	DE	this_study	Germany	Europe	2017	human	faeces	53	F	Egypt	198	RKI_17-04797	ERR4383984	1	1	0	0	1	0	0	1	1	1	0	1	0	0	0	0	0	0	0	0	0	0	0	0	0	0	0	0	0	0	0	0	0	0	1	0
11	DE	this_study	Germany	Europe	2017	human	urine	56	F	Egypt	198	RKI_17-06869	ERR4383985	0	1	1	0	0	0	1	1	1	1	0	0	1	0	0	0	0	0	0	0	0	0	0	0	0	0	0	0	0	0	0	1	1	0	1	0
12	DK	this_study	Denmark	Europe	2013	human	faeces	68	M	Egypt	198	ERR2580277	ERR2580277	1	1	0	0	1	0	0	1	1	1	0	1	0	0	0	0	0	0	0	0	0	0	0	0	0	0	0	0	0	0	0	0	0	0	1	0
13	DK	this_study	Denmark	Europe	2016	human	faeces	12	M	Pakistan	198	ERR2580276	ERR2580276	1	1	0	0	1	0	0	1	0	0	0	0	0	0	0	0	0	0	1	0	0	0	0	0	0	0	0	0	0	0	0	0	0	0	1	0
14	DK	this_study	Denmark	Europe	2017	human	NA	24	F	India	198	ERR2580273	ERR2580273	0	1	0	0	0	0	0	0	0	0	0	0	0	0	0	0	0	0	1	0	0	0	0	0	0	0	0	0	0	0	0	0	0	0	0	0
15	DK	this_study	Denmark	Europe	2017	human	NA	47	M	Egypt	198	ERR2580274	ERR2580274	1	1	0	0	1	0	0	1	1	1	0	1	0	0	0	0	0	0	0	0	0	0	0	0	0	0	0	0	0	0	0	0	0	0	1	0
16	IE	this_study	Ireland	Europe	2017	human	faeces	20	M	Malta	198	ERR2173656	ERR2173656	1	1	0	0	1	0	0	1	1	1	0	1	0	0	0	0	0	0	0	0	0	0	0	0	0	0	0	0	0	0	0	0	0	0	1	0
17	LU	this_study	Luxembourg	Europe	2017	human	NA	91	F	NA	198	17041676	ERR4388994	0	1	0	0	0	0	0	0	0	0	0	0	0	0	0	0	0	0	0	0	0	0	0	0	0	0	0	0	0	0	0	0	0	0	0	0
18	MT	this_study	Malta	Europe	2016	human	faeces	69	M	NA	198	MT16-000061	available upon request	1	1	0	0	1	0	0	1	1	1	0	1	0	0	0	0	0	0	0	0	0	0	0	0	0	0	0	0	0	0	0	0	0	0	1	0
19	MT	this_study	Malta	Europe	2016	human	faeces	51	F	NA	198	MT16-019416	available upon request	1	1	0	0	1	0	0	1	1	1	0	1	0	0	0	0	0	0	0	0	0	0	0	0	0	0	0	0	0	0	0	0	0	0	1	0
20	MT	this_study	Malta	Europe	2016	human	faeces	20	M	NA	198	MT16-027865	available upon request	1	1	0	0	1	0	0	1	1	1	0	1	0	0	0	0	0	0	0	0	0	0	0	0	0	0	0	0	0	0	0	0	0	0	1	0
21	MT	this_study	Malta	Europe	2016	human	faeces	22	M	NA	198	MT16-031693	available upon request	1	1	0	0	1	0	0	1	1	1	0	1	0	0	0	0	0	0	0	0	0	0	0	0	0	0	0	0	0	0	0	0	0	0	1	0
22	MT	this_study	Malta	Europe	2016	human	faeces	74	M	NA	198	MT16-040253	available upon request	1	1	0	0	1	0	0	1	1	1	0	1	0	0	0	0	0	0	0	0	0	0	0	0	0	0	0	0	0	0	0	0	0	0	1	0
23	MT	this_study	Malta	Europe	2016	human	faeces	72	M	NA	198	MT16-045379	available upon request	1	1	0	0	1	0	0	1	1	1	0	1	0	0	0	0	0	0	0	0	0	0	0	0	0	0	0	0	0	0	0	0	0	0	1	0
24	MT	this_study	Malta	Europe	2016	human	blood	0	F	NA	198	MT16-442728	available upon request	1	1	0	0	1	0	0	1	1	1	0	1	0	0	0	0	0	0	0	0	0	0	0	0	0	0	0	0	0	0	0	0	0	0	1	0
25	MT	this_study	Malta	Europe	2016	human	faeces	62	M	NA	198	MT16-462857	available upon request	1	1	0	0	1	0	0	1	1	1	0	1	0	0	0	0	0	0	1	0	0	0	0	0	0	0	0	0	0	0	0	0	0	0	1	1
26	MT	this_study	Malta	Europe	2016	human	faeces	30	F	NA	198	MT16-480196	available upon request	1	1	0	0	1	0	0	1	1	1	0	1	0	0	0	0	0	0	0	0	0	0	0	0	0	0	0	0	0	0	0	0	0	0	1	0
27	MT	this_study	Malta	Europe	2016	human	NA	24	F	NA	198	MT16-861555	available upon request	1	1	0	0	1	0	0	1	1	1	0	1	0	0	0	0	0	0	0	0	0	0	0	0	0	0	0	0	0	0	0	0	0	0	1	0
28	MT	this_study	Malta	Europe	2017	human	urine	46	M	NA	198	MT17-076833	available upon request	1	1	0	0	1	0	0	1	1	1	0	1	0	0	0	0	0	0	0	0	0	0	0	0	0	0	0	0	0	0	0	0	0	0	1	0
29	MT	this_study	Malta	Europe	2017	human	faeces	23	F	NA	198	MT17-110677	available upon request	1	1	0	0	1	0	0	1	1	1	0	1	0	0	0	0	0	0	0	0	0	0	0	0	0	0	0	0	0	0	0	0	0	0	1	0
30	MT	this_study	Malta	Europe	2017	human	urine	77	M	NA	198	MT17-131730	available upon request	1	1	0	0	1	0	0	1	1	1	0	1	0	0	0	0	0	1	0	0	0	0	0	0	0	0	0	0	0	0	0	0	0	0	1	0
31	MT	this_study	Malta	Europe	2017	human	faeces	26	M	NA	198	MT17-140890	available upon request	1	1	0	0	1	0	0	1	1	1	0	1	0	0	0	0	0	0	0	0	0	0	0	0	0	0	0	0	0	0	0	0	0	0	1	0
32	MT	this_study	Malta	Europe	2017	human	faeces	71	F	NA	198	MT17-141840	available upon request	1	1	0	0	1	0	0	1	1	1	0	1	0	0	0	0	0	1	0	0	0	0	0	0	0	0	0	0	0	0	0	0	0	0	1	0
33	MT	this_study	Malta	Europe	2017	human	faeces	74	M	NA	198	MT17-152488	available upon request	1	1	0	0	1	0	0	1	1	1	0	1	0	0	0	0	0	0	0	0	0	0	0	0	0	0	0	0	0	0	0	0	0	0	1	0
34	MT	this_study	Malta	Europe	2017	human	faeces	81	F	NA	198	MT17-157311	available upon request	1	1	0	0	1	0	0	1	1	1	0	1	0	0	0	0	0	0	0	0	0	0	0	0	0	0	0	0	0	0	0	0	0	0	1	0
35	MT	this_study	Malta	Europe	2017	human	faeces	21	M	NA	198	MT17-161645	available upon request	1	1	0	0	1	0	0	1	1	1	0	1	0	0	0	0	0	0	0	0	0	0	0	0	0	0	0	0	0	0	0	0	0	0	1	0
36	MT	this_study	Malta	Europe	2017	human	faeces	26	F	NA	198	MT17-167951	available upon request	1	1	0	0	1	0	0	1	1	1	0	1	0	0	0	0	0	0	0	0	0	0	0	0	0	0	0	0	0	0	0	0	0	0	1	0
37	MT	this_study	Malta	Europe	2018	human	faeces	67	F	NA	198	MT18-217732	available upon request	1	1	0	0	1	0	0	0	0	1	0	1	0	0	0	0	0	0	0	0	0	0	0	0	0	0	0	0	0	0	0	0	0	0	1	0
38	MT	this_study	Malta	Europe	2018	human	faeces	80	M	NA	198	MT18-252580	available upon request	1	1	0	0	1	0	0	1	1	1	0	1	0	0	0	0	0	0	0	0	0	0	0	0	0	0	0	0	0	0	0	0	0	0	1	0
39	NL	this_study	Netherlands	Europe	2009	human	faeces	30	F	Egypt	198	RIVM_H_2009-01	ERR4389156	0	1	0	0	0	0	0	1	0	1	0	0	0	0	0	0	0	0	0	0	0	0	0	0	0	0	0	0	0	0	0	0	0	0	0	0
40	NL	this_study	Netherlands	Europe	2010	human	urine	67	F	NA	198	RIVM_H_2010-01	ERR4390083	1	1	0	0	1	0	0	0	0	0	0	0	0	0	0	0	0	0	1	0	0	0	0	0	0	0	0	0	0	0	0	0	0	0	1	0
41	NL	this_study	Netherlands	Europe	2010	human	faeces	56	M	Tunisia	198	RIVM_H_2010-02	ERR4390118	0	1	0	0	0	0	0	0	0	0	0	0	0	0	0	0	0	0	0	0	0	0	0	0	0	0	0	0	0	0	0	0	0	0	0	0
42	NL	this_study	Netherlands	Europe	2011	human	faeces	1	M	NA	198	RIVM_H_2011-01	ERR4390226	0	1	0	0	0	0	0	0	0	0	0	0	0	0	0	0	0	0	0	0	0	0	0	0	0	0	0	0	0	0	0	0	0	0	1	0
43	NL	this_study	Netherlands	Europe	2011	human	faeces	0	M	Morocco	198	RIVM_H_2011-02	ERR4390227	1	1	0	0	1	0	0	0	0	0	0	0	0	0	0	0	0	0	1	0	0	0	0	0	0	0	0	0	0	0	0	0	0	0	1	0
44	NL	this_study	Netherlands	Europe	2011	human	faeces	32	F	NA	198	RIVM_H_2011-03	ERR4390296	1	1	0	0	1	0	0	0	0	0	0	0	0	0	0	0	0	0	1	0	0	0	0	0	0	0	0	0	0	0	0	0	0	0	1	0
45	NL	this_study	Netherlands	Europe	2013	human	faeces	22	M	NA	198	RIVM_H_2013-01	ERR4390300	0	1	0	0	0	0	0	0	0	0	0	0	0	0	0	0	0	0	1	0	0	0	0	0	0	0	0	0	0	0	0	0	0	0	0	0
46	NL	this_study	Netherlands	Europe	2013	human	faeces	21	F	Morocco	198	RIVM_H_2013-02	ERR4390302	1	1	0	0	1	0	0	0	0	0	0	0	0	0	0	0	0	0	1	0	0	0	0	0	0	0	0	0	0	0	0	0	0	0	1	0
47	NL	this_study	Netherlands	Europe	2014	human	faeces	59	M	Thailand	198	RIVM_H_2014-01	ERR4391167	0	1	0	1	0	0	0	1	0	1	0	0	0	0	0	0	0	0	1	0	0	0	0	0	0	0	0	0	1	0	0	0	0	0	0	0
48	NL	this_study	Netherlands	Europe	2014	human	faeces	49	F	Thailand	198	RIVM_H_2014-02	ERR4391275	1	1	0	0	1	0	0	0	0	0	0	0	0	0	0	0	0	0	1	0	0	0	0	0	0	0	0	0	0	0	0	0	0	0	1	0
49	NL	this_study	Netherlands	Europe	2016	human	faeces	80	F	NA	198	RIVM_H_2016-01	ERR4391276	1	1	0	0	1	0	0	0	0	0	0	0	0	0	0	0	0	0	1	0	0	0	0	0	0	0	0	0	0	0	0	0	0	0	1	0
50	NL	this_study	Netherlands	Europe	2016	human	faeces	56	F	Vietnam	198	RIVM_H_2016-02	ERR4391304	1	1	0	0	1	0	0	0	0	0	0	0	0	0	0	0	0	0	1	0	0	0	0	0	0	0	0	0	0	0	0	0	0	0	1	0
51	NL	this_study	Netherlands	Europe	2016	human	faeces	61	M	Vietnam	198	RIVM_H_2016-03	ERR4391922	1	1	0	0	1	0	0	0	0	0	0	0	0	0	0	0	0	0	1	0	0	0	0	0	0	0	0	0	0	0	0	0	0	0	1	0
52	NL	this_study	Netherlands	Europe	2016	human	faeces	21	M	NA	198	RIVM_H_2016-04	ERR4391923	1	1	0	0	1	0	0	1	1	1	0	1	0	0	0	0	0	0	0	0	0	0	0	0	0	0	0	0	0	0	0	0	0	0	1	0
53	NL	this_study	Netherlands	Europe	2016	human	faeces	56	M	NA	198	RIVM_H_2016-05	ERR4391958	1	1	0	0	1	0	0	0	1	0	0	0	0	0	0	0	0	0	0	0	0	0	0	0	0	0	0	0	1	0	0	0	0	1	1	0
54	NL	this_study	Netherlands	Europe	2016	human	faeces	21	F	NA	198	RIVM_H_2016-06	ERR4392001	0	1	0	0	0	0	0	0	0	0	0	0	0	0	0	0	0	0	1	0	0	0	0	0	0	0	0	0	0	0	0	0	0	0	0	0
55	NL	this_study	Netherlands	Europe	2016	human	faeces	66	M	NA	198	RIVM_H_2016-07	ERR4392813	1	1	0	0	1	0	0	1	1	1	0	1	0	0	0	0	0	0	0	0	0	0	0	0	0	0	0	0	0	0	0	0	0	0	1	0
56	NL	this_study	Netherlands	Europe	2016	human	urine	90	M	NA	198	RIVM_H_2016-08	ERR4392814	0	1	0	0	0	0	0	0	1	0	0	1	0	0	0	0	0	0	0	0	0	0	0	0	0	0	0	0	0	0	0	0	0	0	0	0
57	NL	this_study	Netherlands	Europe	2016	human	faeces	70	M	NA	198	RIVM_H_2016-09	ERR4392815	1	1	0	0	1	0	0	1	1	1	0	1	0	0	0	0	0	0	0	0	0	0	0	0	0	0	0	0	0	0	0	0	0	0	1	0
58	NL	this_study	Netherlands	Europe	2016	human	faeces	20	NA	Morocco	198	RIVM_H_2016-10	ERR4393273	1	1	0	0	1	0	0	0	0	0	0	0	0	0	0	0	0	0	1	0	0	0	0	0	0	0	0	0	0	0	0	0	0	0	1	0
59	NL	this_study	Netherlands	Europe	2016	human	faeces	21	M	Malta	198	RIVM_H_2016-11	ERR4393274	1	1	0	0	1	0	0	1	1	1	0	1	0	0	0	0	0	0	0	0	0	0	0	0	0	0	0	0	0	0	0	0	0	0	1	0
60	NL	this_study	Netherlands	Europe	2016	human	faeces	95	F	NA	198	RIVM_H_2016-12	ERR4393275	1	1	0	0	1	0	0	1	1	1	0	1	0	0	0	0	0	0	0	0	0	0	0	0	0	0	0	0	0	0	0	0	0	0	1	0
61	NL	this_study	Netherlands	Europe	2016	human	faeces	91	M	NA	198	RIVM_H_2016-13	ERR4393276	1	1	0	0	1	0	0	1	1	1	0	1	0	0	0	0	0	0	0	0	0	0	0	0	0	0	0	0	0	0	0	0	0	0	1	0
62	NL	this_study	Netherlands	Europe	2016	human	urine	74	F	NA	198	RIVM_H_2016-14	ERR4393282	1	1	0	0	1	0	0	1	1	1	0	1	0	0	0	0	0	0	0	0	0	0	0	0	0	0	0	0	0	0	0	0	0	0	1	0
63	NL	this_study	Netherlands	Europe	2016	human	faeces	91	M	NA	198	RIVM_H_2016-15	ERR4393635	1	1	0	0	1	0	0	1	1	1	0	1	0	0	0	0	0	0	0	0	0	0	0	0	0	0	0	0	0	0	0	0	0	0	1	0
64	NL	this_study	Netherlands	Europe	2017	human	faeces	57	M	NA	198	RIVM_H_2017-01	ERR4393689	1	1	0	0	1	0	0	1	0	1	0	0	0	0	0	0	0	0	1	0	0	0	0	0	0	0	0	0	0	0	0	0	0	0	1	0
65	NL	this_study	Netherlands	Europe	2017	human	urine	85	F	NA	198	RIVM_H_2017-02	ERR4393759	1	1	0	0	1	0	0	1	1	1	0	1	0	0	0	0	0	0	0	0	0	0	0	0	0	0	0	0	0	0	0	0	0	0	1	0
66	NL	this_study	Netherlands	Europe	2017	human	NA	84	F	NA	198	RIVM_H_2017-03	ERR4393800	1	1	0	0	1	0	0	1	1	1	0	1	0	0	0	0	0	0	0	0	0	0	0	0	0	0	0	0	0	0	0	0	0	0	1	0
67	NL	this_study	Netherlands	Europe	2017	human	urine	67	F	NA	198	RIVM_H_2017-04	ERR4393804	1	1	0	0	1	0	0	1	0	1	0	0	0	0	0	0	0	0	1	0	0	0	0	0	0	0	0	0	0	0	0	0	0	0	1	0
68	NL	this_study	Netherlands	Europe	2017	human	faeces	80	M	NA	198	RIVM_H_2017-05	ERR4395275	1	1	0	0	1	0	0	1	1	1	0	1	0	0	0	0	0	0	0	0	0	0	0	0	0	0	0	0	0	0	0	0	0	0	1	0
69	NL	this_study	Netherlands	Europe	2017	human	faeces	66	F	NA	198	RIVM_H_2017-06	ERR4395280	0	1	0	0	0	1	1	0	0	0	0	0	0	0	0	1	1	0	1	0	0	0	0	1	0	0	0	1	0	0	0	0	0	0	1	0
70	NL	this_study	Netherlands	Europe	2017	human	NA	66	F	NA	198	RIVM_H_2017-07	ERR4395282	1	1	0	0	1	0	0	1	0	1	0	1	0	0	0	0	0	0	0	0	0	0	0	0	0	0	0	0	0	0	0	0	0	0	1	0
71	NL	this_study	Netherlands	Europe	2017	human	urine	85	F	NA	198	RIVM_H_2017-08	ERR4395285	1	1	0	0	1	0	0	1	1	1	0	1	0	0	0	0	0	0	0	0	0	0	0	0	0	0	0	0	0	0	0	0	0	0	1	0
72	NL	this_study	Netherlands	Europe	2017	human	sputum	70	F	NA	198	RIVM_H_2017-09	ERR4393220	1	1	0	0	1	0	0	1	1	1	0	1	0	0	0	0	0	0	0	0	0	0	0	0	0	0	0	0	0	0	0	0	0	0	1	0
73	NL	this_study	Netherlands	Europe	2017	human	urine	88	M	NA	198	RIVM_H_2017-10	ERR4393221	1	1	0	0	1	0	0	1	1	1	0	1	0	0	0	0	0	0	0	0	0	0	0	0	0	0	0	0	0	0	0	0	0	0	1	0
74	NL	this_study	Netherlands	Europe	2017	human	faeces	81	F	NA	198	RIVM_H_2017-11	ERR4393222	1	1	0	0	1	0	0	1	1	1	0	1	0	0	0	0	0	0	0	0	0	0	0	0	0	0	0	0	0	0	0	0	0	0	1	0
75	NL	this_study	Netherlands	Europe	2017	human	faeces	80	M	NA	198	RIVM_H_2017-12	ERR4393224	1	1	0	0	1	0	0	1	1	1	0	1	0	0	0	0	0	0	0	0	0	0	0	0	0	0	0	0	0	0	0	0	0	0	1	0
76	NL	this_study	Netherlands	Europe	2017	human	faeces	76	M	NA	198	RIVM_H_2017-13	ERR4393225	1	1	0	0	1	0	0	1	1	1	0	1	0	0	0	0	0	0	0	0	0	0	0	0	0	0	0	0	0	0	0	0	0	0	1	0
77	NL	this_study	Netherlands	Europe	2017	human	faeces	48	M	NA	198	RIVM_H_2017-14	ERR4393227	1	1	0	0	1	0	0	1	1	1	0	1	0	0	0	0	0	0	0	0	0	0	0	0	0	0	0	0	0	0	0	0	0	0	1	0
78	NL	this_study	Netherlands	Europe	2017	human	faeces	14	F	NA	198	RIVM_H_2017-15	ERR4393228	0	1	1	0	0	0	1	1	1	1	0	0	1	0	0	0	0	0	0	0	0	0	0	0	0	0	0	0	0	0	0	1	1	0	1	0
79	NL	this_study	Netherlands	Europe	2017	human	faeces	15	M	NA	198	RIVM_H_2017-16	ERR4393229	0	1	1	0	0	0	1	0	0	0	0	0	0	0	0	0	0	0	0	0	0	0	0	0	0	0	0	0	0	0	0	1	0	0	0	0
80	NL	this_study	Netherlands	Europe	2017	human	faeces	49	F	NA	198	RIVM_H_2017-17	ERR4393270	1	1	0	0	1	0	0	0	0	0	0	0	0	0	0	0	0	0	1	0	0	0	0	0	0	0	0	0	0	0	0	0	0	0	1	0
81	NL	this_study	Netherlands	Europe	2017	human	faeces	62	M	NA	198	RIVM_H_2017-18	ERR4393271	1	1	0	0	1	0	0	0	0	0	0	0	0	0	0	0	0	0	1	0	0	0	0	0	0	0	0	0	0	0	0	0	0	0	0	0
82	NL	this_study	Netherlands	Europe	2017	human	urine	81	M	NA	198	RIVM_H_2017-19	ERR4393272	1	1	0	0	1	0	0	1	1	1	0	1	0	0	0	0	0	0	0	0	0	0	0	0	0	0	0	0	0	0	0	0	0	0	1	0
83	NO	this_study	Norway	Europe	2015	human	faeces	38	M	Egypt	198	15EP001483	ERR4276932	1	1	0	0	1	0	0	1	1	1	0	1	0	0	0	0	0	0	0	0	0	0	0	0	0	0	0	0	0	0	0	0	0	0	1	0
84	NO	this_study	Norway	Europe	2017	human	faeces	36	M	NA	198	17EP002363	ERR4276933	1	1	0	0	1	0	0	1	1	1	0	1	0	0	0	0	0	0	0	0	0	0	0	0	0	0	0	0	0	0	0	0	0	0	1	0
85	SE	this_study	Sweden	Europe	2017	human	NA	67	F	NA	198	S_0812_17	ERR4395309	0	1	0	0	0	0	0	0	0	0	0	0	0	0	0	0	0	0	0	0	0	0	0	0	0	0	0	0	0	0	0	0	0	0	0	0
86	SE	this_study	Sweden	Europe	2017	NA	NA	NA	NA	NA	198	S_0825_17	ERR4395310	0	1	0	0	0	0	0	0	0	0	0	0	0	0	0	0	0	0	0	0	0	0	0	0	0	0	0	0	0	0	0	0	0	0	0	0
87	UK	this_study	United Kingdom	Europe	2014	human	faeces	40	F	NA	198	SRR1957844	SRR1957844	1	1	0	0	1	0	0	1	1	1	0	1	0	0	0	0	0	0	0	0	0	0	0	0	0	0	0	0	0	0	0	0	0	0	1	0
88	UK	this_study	United Kingdom	Europe	2014	human	faeces	41	M	Egypt	198	SRR1958654	SRR1958654	1	1	0	0	1	0	0	1	1	1	0	1	0	0	0	0	0	0	0	0	0	0	0	0	0	0	0	0	0	0	0	0	0	0	1	0
89	UK	this_study	United Kingdom	Europe	2014	human	faeces	74	F	NA	198	SRR1965077	SRR1965077	1	1	0	0	1	0	0	1	1	1	0	1	0	0	0	0	0	0	0	0	0	1	1	0	0	0	0	0	0	0	0	0	0	0	1	0
90	UK	this_study	United Kingdom	Europe	2014	human	faeces	47	M	Egypt	198	SRR1966369	SRR1966369	1	1	0	0	1	0	0	1	1	1	0	1	0	0	0	0	0	0	0	0	0	0	0	0	0	0	0	0	0	0	0	0	0	0	1	0
91	UK	this_study	United Kingdom	Europe	2014	human	faeces	61	F	NA	198	SRR1967117	SRR1967117	1	1	0	0	1	0	0	1	1	1	0	1	0	0	0	0	0	0	0	0	0	0	0	0	0	0	0	0	0	0	0	0	0	0	1	0
92	UK	this_study	United Kingdom	Europe	2014	human	faeces	67	M	NA	198	SRR1967922	SRR1967922	1	1	0	0	1	0	0	1	1	1	0	1	0	0	0	0	0	0	0	0	0	0	0	0	0	0	0	0	0	0	0	0	0	0	1	0
93	UK	this_study	United Kingdom	Europe	2015	food	peppermint	NA	NA	NA	198	SRR8704720	SRR8704720	1	1	0	0	1	0	0	1	0	1	0	1	0	0	0	0	0	0	0	0	0	0	0	0	0	0	0	0	0	0	0	0	0	0	1	0
94	UK	this_study	United Kingdom	Europe	2015	human	faeces	0	M	NA	198	SRR7216071	SRR7216071	1	1	0	0	1	0	0	1	0	1	0	1	0	0	0	0	0	0	0	0	0	0	0	0	0	0	0	0	0	0	0	0	0	0	1	0
95	UK	this_study	United Kingdom	Europe	2015	human	faeces	45	M	Thailand	198	SRR7349175	SRR7349175	0	1	0	0	1	0	0	0	0	1	0	0	0	1	0	0	0	0	1	0	0	0	0	0	0	0	0	0	0	0	0	0	1	0	1	0
96	UK	this_study	United Kingdom	Europe	2015	human	faeces	57	M	Egypt	198	SRR7523148	SRR7523148	1	1	0	1	0	0	1	1	1	1	0	0	0	0	1	0	0	0	0	0	0	0	0	0	0	0	0	1	0	0	0	0	0	0	0	0
97	UK	this_study	United Kingdom	Europe	2015	human	faeces	22	F	Egypt	198	SRR7523854	SRR7523854	0	1	0	0	0	0	0	0	0	0	0	1	0	0	0	0	0	0	0	0	0	0	0	0	0	0	0	0	0	0	0	0	0	0	0	0
98	UK	this_study	United Kingdom	Europe	2016	human	faeces	52	M	NA	198	313865	available upon request	1	1	0	0	1	0	0	1	1	1	0	1	0	0	0	0	0	0	0	0	0	0	0	0	0	0	0	0	0	0	0	0	0	0	1	0
99	UK	this_study	United Kingdom	Europe	2016	human	faeces	39	M	NA	198	SRR7277793	SRR7277793	1	1	0	0	1	0	0	1	1	1	0	1	0	0	0	0	0	0	0	0	0	0	0	0	0	0	0	0	0	0	0	0	0	0	1	0
100	UK	this_study	United Kingdom	Europe	2016	human	faeces	49	M	NA	198	SRR7343877	SRR7343877	1	1	1	0	0	0	1	0	0	1	0	0	0	0	1	0	0	0	1	0	0	0	0	0	0	0	0	0	0	0	0	1	0	0	1	0
101	UK	this_study	United Kingdom	Europe	2016	human	faeces	52	M	Malta	198	SRR7351477	SRR7351477	1	1	0	0	1	0	0	1	1	1	0	1	0	0	0	0	0	0	0	0	0	0	0	0	0	0	0	0	0	0	0	0	0	0	1	0
102	UK	this_study	United Kingdom	Europe	2017	human	faeces	42	M	Malta	198	SRR5583183	SRR5583183	1	1	0	0	1	0	0	1	1	1	0	1	0	0	0	0	0	0	0	0	0	0	0	0	0	0	0	0	0	0	0	0	0	0	1	0
103	UK	this_study	United Kingdom	Europe	2017	human	faeces	54	F	NA	198	SRR5585240	SRR5585240	1	1	0	0	1	0	0	1	1	1	0	1	0	0	0	0	0	0	0	0	0	0	0	0	0	0	0	0	0	0	0	0	0	0	0	0
104	UK	this_study	United Kingdom	Europe	2017	human	urine	75	F	NA	198	SRR7284317	SRR7284317	1	1	0	0	1	0	0	1	1	1	0	1	0	0	0	0	0	0	0	0	0	0	0	0	0	0	0	0	0	0	0	0	0	0	1	0
105	UK	this_study	United Kingdom	Europe	2017	human	faeces	69	F	NA	198	SRR7299161	SRR7299161	1	1	0	0	1	0	0	1	1	1	0	1	0	0	0	0	0	0	0	0	0	0	0	0	0	0	0	0	0	0	0	0	0	0	1	0
106	UK	this_study	United Kingdom	Europe	2017	human	urine	55	F	NA	198	SRR7401730	SRR7401730	1	1	0	0	1	0	0	1	1	1	0	1	0	0	0	0	0	0	0	0	0	0	0	0	0	0	0	0	0	0	0	0	0	0	1	0
107	UK	this_study	United Kingdom	Europe	2017	human	faeces	62	F	Malta	198	SRR7469092	SRR7469092	1	1	0	0	1	0	0	1	1	1	0	1	0	0	0	0	0	0	0	0	0	0	0	0	0	0	0	0	0	0	0	0	0	0	1	0
108	UK	this_study	United Kingdom	Europe	2017	human	faeces	31	F	Malta	198	SRR7879556	SRR7879556	1	1	0	0	1	0	0	1	1	1	0	1	0	0	0	0	0	0	0	0	1	0	0	0	0	0	0	0	0	0	1	0	0	0	1	0
109	UK	this_study	United Kingdom	Europe	2017	human	faeces	23	M	NA	198	SRR8526100	SRR8526100	1	1	0	0	1	0	0	1	1	1	0	1	0	0	0	0	0	0	0	0	0	0	0	0	0	0	0	0	0	0	0	0	0	0	1	0
110	UK	this_study	United Kingdom	Europe	2017	human	faeces	18	M	NA	198	SRR8553991	SRR8553991	1	1	0	0	1	0	0	1	1	1	0	1	0	0	0	0	0	0	0	0	0	0	0	0	0	0	0	0	0	0	0	0	0	0	1	0
111	UK	this_study	United Kingdom	Europe	2018	human	faeces	25	F	Malta	198	SRR7842487	SRR7842487	1	1	0	0	1	0	0	0	0	1	0	1	0	0	0	0	0	0	0	0	0	0	0	0	0	0	0	0	0	0	0	0	0	0	1	0
112	UK	this_study	United Kingdom	Europe	2018	human	faeces	51	M	Malta	198	SRR8054524	SRR8054524	1	1	0	0	1	0	0	0	0	1	0	1	0	0	0	0	0	0	0	0	0	0	0	0	0	0	0	0	0	0	0	0	0	0	1	0
113	UK	this_study	United Kingdom	Europe	2018	human	faeces	38	F	Egypt	198	SRR8054525	SRR8054525	1	1	0	0	1	0	0	1	1	1	0	1	0	0	0	0	0	0	0	0	0	0	0	0	0	0	0	0	0	0	0	0	0	0	1	0
114	UK	this_study	United Kingdom	Europe	2018	human	faeces	1	M	NA	198	SRR8524733	SRR8524733	0	1	0	0	0	0	0	0	1	0	0	1	0	0	0	0	0	0	0	0	0	0	0	0	0	0	0	0	0	0	0	0	0	0	0	0
115	EG	public_db	Egypt	Africa	2001	food	NA	NA	NA	NA	198	SRR4093291	SRR4093291	1	1	0	0	1	0	0	1	1	1	0	0	0	0	0	0	0	0	1	0	0	0	0	0	0	0	0	0	0	0	0	0	0	0	1	0
116	EG	public_db	Egypt	Africa	2001	food	NA	NA	NA	NA	198	SRR4245549	SRR4245549	1	1	0	0	1	0	0	1	0	1	0	0	0	0	0	0	0	0	1	0	0	0	0	0	0	0	0	0	0	0	0	0	0	0	1	0
117	EG	public_db	Egypt	Africa	2002	food	NA	NA	NA	NA	198	SRR3057154	SRR3057154	1	1	0	0	1	0	0	1	0	1	0	0	0	0	0	0	0	0	1	0	0	0	0	0	0	0	0	0	0	0	0	0	0	0	1	0
118	EG	public_db	Egypt	Africa	2005	food	NA	NA	NA	NA	198	SRR1726150	SRR1726150	1	1	0	0	1	0	0	1	1	1	0	0	0	0	0	0	0	0	0	0	0	0	0	0	0	0	0	0	0	0	0	0	0	0	1	0
119	EG	public_db	Egypt	Africa	2009	food	NA	NA	NA	NA	198	SRR1996141	SRR1996141	0	1	1	0	0	0	1	1	1	1	0	0	0	0	0	0	0	0	0	0	0	0	0	0	0	0	0	0	0	0	0	0	0	0	0	1
120	EG	public_db	Egypt	Africa	2011	food	NA	NA	NA	NA	198	SRR1107842	SRR1107842	1	1	0	1	0	0	0	0	1	0	0	0	0	0	0	0	0	0	1	0	0	0	0	0	0	0	0	0	0	1	0	0	1	0	1	0
121	EG	public_db	Egypt	Africa	2011	food	NA	NA	NA	NA	198	SRR1157587	SRR1157587	1	1	0	0	1	0	0	1	1	1	0	0	0	0	0	0	0	0	0	0	0	0	0	0	0	0	0	0	0	0	0	0	0	0	1	0
122	ET	public_db	Ethiopia	Africa	2005	animal	tissue	NA	NA	NA	198	SRR3027706	SRR3027706	1	1	0	0	1	0	0	1	0	1	0	0	0	0	0	0	0	0	1	0	0	0	0	0	0	0	0	0	0	0	0	0	0	0	1	0
123	ET	public_db	Ethiopia	Africa	2005	animal	tissue	NA	NA	NA	198	SRR3027707	SRR3027707	1	1	0	0	1	0	0	1	0	1	0	0	0	0	0	0	0	0	1	0	0	0	0	0	0	0	0	0	0	0	0	0	0	0	1	0
124	ET	public_db	Ethiopia	Africa	2005	animal	tissue	NA	NA	NA	198	SRR3027708	SRR3027708	1	1	0	0	1	0	0	0	0	0	0	0	0	0	0	0	0	0	0	0	0	0	0	0	0	0	0	0	0	0	0	0	0	0	1	0
125	ET	public_db	Ethiopia	Africa	2005	animal	faeces	NA	NA	NA	198	SRR3027710	SRR3027710	1	1	0	0	1	0	0	0	0	0	0	0	0	0	0	0	0	0	0	0	0	0	0	0	0	0	0	0	0	0	0	0	0	0	1	0
126	ET	public_db	Ethiopia	Africa	2005	animal	tissue	NA	NA	NA	198	SRR3027711	SRR3027711	1	1	0	0	1	0	0	1	0	1	0	0	0	0	0	0	0	0	1	0	0	0	0	0	0	0	0	0	0	0	0	0	0	0	1	0
127	ET	public_db	Ethiopia	Africa	2005	animal	tissue	NA	NA	NA	198	SRR3027716	SRR3027716	1	1	0	0	1	0	0	1	0	1	0	0	0	0	0	0	0	0	0	0	0	0	0	0	0	0	0	0	0	0	0	0	0	0	1	0
128	ET	public_db	Ethiopia	Africa	2005	animal	tissue	NA	NA	NA	198	SRR3027717	SRR3027717	0	1	0	0	0	0	0	0	0	0	0	0	0	0	0	0	0	0	1	0	0	0	0	0	0	0	0	0	0	0	0	0	0	0	0	0
129	ET	public_db	Ethiopia	Africa	2005	animal	tissue	NA	NA	NA	198	SRR3027719	SRR3027719	1	1	0	0	1	0	0	1	0	1	0	0	0	0	0	0	0	0	1	0	0	0	0	0	0	0	0	0	0	0	0	0	0	0	1	0
130	ET	public_db	Ethiopia	Africa	2005	animal	faeces	NA	NA	NA	198	SRR3027721	SRR3027721	1	1	0	0	1	0	0	1	0	1	0	0	0	0	0	0	0	0	1	0	0	0	0	0	0	0	0	0	0	0	0	0	0	0	1	0
131	ET	public_db	Ethiopia	Africa	2005	animal	tissue	NA	NA	NA	198	SRR3027723	SRR3027723	1	1	0	0	1	0	0	0	0	0	0	0	0	0	0	0	0	0	0	0	0	0	0	0	0	0	0	0	0	0	0	0	0	0	1	0
132	ET	public_db	Ethiopia	Africa	2013	animal	faeces	NA	NA	NA	198	SRR3115978	SRR3115978	1	1	0	0	1	0	0	1	0	1	0	0	0	0	0	0	0	0	1	0	0	0	0	0	0	0	0	0	0	0	0	0	0	0	1	0
133	KE	public_db	Kenya	Africa	2013	animal	faeces	NA	NA	NA	198	SRR2534093	SRR2534093	0	1	0	0	0	0	0	0	0	0	0	0	0	0	0	0	0	0	0	0	0	0	0	0	0	0	0	0	0	0	0	0	0	0	0	0
134	KE	public_db	Kenya	Africa	2013	animal	faeces	NA	NA	NA	198	SRR2534094	SRR2534094	0	1	0	0	0	0	0	0	0	0	0	0	0	0	0	0	0	0	0	0	0	0	0	0	0	0	0	0	0	0	0	0	0	0	0	0
135	KE	public_db	Kenya	Africa	2013	animal	faeces	NA	NA	NA	198	SRR2534095	SRR2534095	0	1	0	0	0	0	0	0	0	0	0	0	0	0	0	0	0	0	0	0	0	0	0	0	0	0	0	0	0	0	0	0	0	0	0	0
136	KE	public_db	Kenya	Africa	2013	animal	faeces	NA	NA	NA	198	SRR2534108	SRR2534108	0	1	0	0	0	0	0	0	0	0	0	0	0	0	0	0	0	0	0	0	0	0	0	0	0	0	0	0	0	0	0	0	0	0	0	0
137	NG	public_db	Nigeria	Africa	2009	environment	NA	NA	NA	NA	198	SRR1106464	SRR1106464	1	1	0	0	1	0	0	1	0	1	0	0	0	0	0	0	0	0	0	0	0	0	0	0	0	0	0	0	0	0	0	0	0	0	1	0
138	NG	public_db	Nigeria	Africa	2011	animal	faeces	NA	NA	NA	198	SRR1106463	SRR1106463	1	1	0	0	1	0	0	1	0	1	0	0	0	0	0	0	0	0	0	0	0	0	0	0	0	0	0	0	0	0	0	0	0	0	1	0
139	NG	public_db	Nigeria	Africa	2011	animal	faeces	NA	NA	NA	198	SRR6949610	SRR6949610	1	1	0	0	1	0	0	1	0	1	0	0	0	0	0	0	0	0	0	0	0	0	0	0	0	0	0	0	0	0	0	0	0	0	1	0
140	NG	public_db	Nigeria	Africa	2011	animal	faeces	NA	NA	NA	198	SRR6950452	SRR6950452	1	1	0	0	1	0	0	1	0	1	0	0	0	0	0	0	0	0	0	0	0	0	0	0	0	0	0	0	0	0	0	0	0	0	1	0
141	NG	public_db	Nigeria	Africa	2013	human	faeces	NA	NA	NA	198	ERR2019831	ERR2019831	1	1	0	0	1	0	0	1	0	1	0	0	0	0	0	0	0	0	1	0	0	0	0	0	0	0	0	0	0	0	0	0	0	0	1	0
142	NG	public_db	Nigeria	Africa	2014	animal	tissue	NA	NA	NA	198	SRR2085693	SRR2085693	0	1	0	0	0	0	0	0	0	0	0	0	0	0	0	0	0	0	0	0	0	0	0	0	0	0	0	0	0	0	0	0	0	0	0	0
143	NG	public_db	Nigeria	Africa	2014	animal	tissue	NA	NA	NA	198	SRR2086898	SRR2086898	1	1	0	0	1	0	0	1	0	1	0	0	0	0	0	0	0	0	0	0	0	0	0	0	0	0	0	0	0	0	0	0	0	0	1	0
144	NG	public_db	Nigeria	Africa	2014	animal	tissue	NA	NA	NA	198	SRR2175312	SRR2175312	1	1	0	0	1	0	0	1	0	0	0	0	0	0	0	0	0	0	0	0	0	0	0	0	0	0	0	0	0	0	0	0	0	0	0	0
145	NG	public_db	Nigeria	Africa	2014	animal	faeces	NA	NA	NA	198	SRR2175360	SRR2175360	1	1	0	0	1	0	0	1	0	1	0	0	0	0	0	0	0	0	0	0	0	0	0	0	0	0	0	0	0	0	0	0	0	0	1	0
146	UG	public_db	Uganda	Africa	2016	animal	NA	NA	NA	NA	198	SRR5231997	SRR5231997	0	1	0	0	0	0	0	0	0	0	0	0	0	0	0	0	0	0	0	0	0	0	0	0	0	0	0	0	0	0	0	0	0	0	0	0
147	UG	public_db	Uganda	Africa	2016	animal	NA	NA	NA	NA	198	SRR5232003	SRR5232003	0	1	0	0	0	0	0	1	0	1	0	0	0	0	0	0	0	0	0	0	0	0	0	0	0	0	0	0	0	0	0	0	0	0	0	1
148	UG	public_db	Uganda	Africa	2016	animal	NA	NA	NA	NA	198	SRR5232015	SRR5232015	0	1	1	0	0	0	1	1	0	1	0	0	0	0	0	0	0	0	1	0	0	0	0	0	0	0	0	0	0	0	0	0	0	0	0	1
149	US	public_db	United States	Americas	2007	food	NA	NA	NA	NA	198	SRR949434	SRR949434	0	1	0	0	0	0	0	0	0	0	0	0	0	0	0	0	0	0	0	0	0	0	0	0	0	0	0	0	0	0	0	0	0	0	0	0
150	US	public_db	United States	Americas	2013	NA	urine	NA	NA	NA	198	SRR3216575	SRR3216575	1	1	0	0	1	0	0	0	0	0	0	0	0	0	0	0	0	0	1	0	0	0	0	0	0	0	0	0	0	0	0	0	0	0	1	0
151	US	public_db	United States	Americas	2013	human	faeces	NA	NA	NA	198	SRR5205342	SRR5205342	0	1	1	0	0	0	1	0	1	0	0	0	0	0	0	0	0	0	1	0	0	0	0	0	0	0	0	0	0	0	0	1	0	0	1	0
152	US	public_db	United States	Americas	2014	food	NA	NA	NA	NA	198	SRR1501669	SRR1501669	0	1	1	0	0	0	0	0	1	0	0	0	0	0	0	0	0	0	1	0	0	0	0	0	0	0	0	0	0	0	0	1	0	0	1	0
153	US	public_db	United States	Americas	2014	NA	NA	NA	NA	NA	198	SRR5209740	SRR5209740	0	1	0	0	0	0	0	1	0	0	0	0	0	0	0	0	0	0	0	0	0	0	0	0	0	0	0	0	0	0	0	0	0	0	0	0
154	US	public_db	United States	Americas	2015	NA	faeces	NA	NA	NA	198	SRR3240355	SRR3240355	1	1	0	0	1	0	0	0	0	0	0	0	0	0	0	0	0	0	1	0	0	0	0	0	0	0	0	0	0	0	0	0	0	0	1	0
155	US	public_db	United States	Americas	2016	NA	faeces	NA	NA	NA	198	SRR3392777	SRR3392777	0	1	0	0	0	0	0	1	0	1	0	0	0	0	0	0	0	0	0	0	0	0	0	0	0	0	0	0	0	0	0	0	0	0	0	1
156	US	public_db	United States	Americas	2016	NA	NA	NA	NA	NA	198	SRR3593671	SRR3593671	1	1	0	0	1	0	0	1	0	1	0	0	0	0	0	0	0	0	1	0	0	0	0	0	0	0	0	0	0	0	0	0	0	0	1	0
157	US	public_db	United States	Americas	2017	NA	NA	NA	NA	NA	198	SRR5413290	SRR5413290	1	1	0	0	1	0	0	1	0	1	0	0	0	0	0	0	0	0	1	0	0	0	0	0	0	0	0	0	0	0	0	0	0	0	1	0
158	US	public_db	United States	Americas	2017	NA	NA	NA	NA	NA	198	SRR5590269	SRR5590269	0	1	0	0	0	0	0	0	0	0	0	0	0	0	0	0	0	0	1	0	0	0	0	0	0	0	0	0	0	0	0	0	0	0	0	0
159	US	public_db	United States	Americas	2017	NA	NA	NA	NA	NA	198	SRR5812103	SRR5812103	1	1	0	0	1	0	0	1	0	1	0	0	0	0	0	0	0	0	0	0	0	0	0	0	0	0	0	0	0	0	0	0	0	0	1	0
160	JO	public_db	Jordan	Asia	2014	food	NA	NA	NA	NA	198	SRR2830941	SRR2830941	1	1	0	0	1	0	0	1	1	1	0	0	0	0	0	0	0	0	0	0	0	0	0	0	0	0	0	0	0	0	0	0	0	0	1	0
161	JO	public_db	Jordan	Asia	2014	food	NA	NA	NA	NA	198	SRR2830966	SRR2830966	1	1	0	0	1	0	0	1	1	1	0	0	0	0	0	0	0	0	0	0	0	0	0	0	0	0	0	0	0	0	0	0	0	0	1	0
162	JO	public_db	Jordan	Asia	2014	food	NA	NA	NA	NA	198	SRR3137270	SRR3137270	1	1	0	0	1	0	0	1	1	1	0	0	0	0	0	0	0	0	0	0	0	0	0	0	0	0	0	0	0	0	0	0	0	0	1	0
163	JO	public_db	Jordan	Asia	2014	food	NA	NA	NA	NA	198	SRR3137271	SRR3137271	1	1	0	0	1	0	0	1	1	1	0	0	0	0	0	0	0	0	0	0	0	0	0	0	0	0	0	0	0	0	0	0	0	0	1	0
164	KW	public_db	Kuwait	Asia	2012	human	tissue	NA	NA	NA	198	ERR526807	ERR526807	1	1	0	0	1	0	0	0	0	0	0	0	0	0	0	0	0	0	1	0	0	0	0	0	1	0	0	0	0	0	0	0	0	0	1	0
165	LB	public_db	Lebanon	Asia	2017	animal	NA	NA	NA	NA	198	ERR2197922	ERR2197922	0	1	0	0	0	0	0	0	0	0	1	0	0	0	0	0	0	0	1	0	0	0	0	0	0	0	0	0	0	0	0	0	0	0	0	0
166	LB	public_db	Lebanon	Asia	2017	NA	NA	NA	NA	NA	198	ERR2197923	ERR2197923	1	1	0	0	1	0	0	0	0	0	1	0	0	0	0	0	0	0	1	0	0	0	0	0	0	0	0	0	0	0	0	0	0	0	1	0
167	LB	public_db	Lebanon	Asia	2017	animal	NA	NA	NA	NA	198	ERR2197924	ERR2197924	0	1	0	0	0	0	0	0	0	0	1	0	0	0	0	0	0	0	1	0	0	0	0	0	0	0	0	0	0	0	0	0	1	0	0	0
168	LB	public_db	Lebanon	Asia	2017	animal	NA	NA	NA	NA	198	ERR2197925	ERR2197925	1	1	0	0	1	0	0	0	0	0	1	0	0	0	0	0	0	0	1	0	0	0	0	0	0	0	0	0	0	0	0	0	0	0	1	0
169	LB	public_db	Lebanon	Asia	2017	animal	NA	NA	NA	NA	198	ERR2197927	ERR2197927	1	1	0	0	1	0	0	0	0	0	1	0	0	0	0	0	0	0	1	0	0	0	0	0	0	0	0	0	0	0	0	0	0	0	1	0
170	LB	public_db	Lebanon	Asia	2017	animal	NA	NA	NA	NA	198	ERR2197929	ERR2197929	1	1	0	0	1	0	0	0	0	0	1	0	0	0	0	0	0	0	1	0	0	0	0	0	0	0	0	0	0	0	0	0	0	0	1	0
171	MY	public_db	Malaysia	Asia	2002	food	tissue	NA	NA	NA	198	SRR1648149	SRR1648149	1	1	0	0	1	0	0	1	0	1	0	0	0	0	0	0	0	0	1	0	0	0	0	0	0	0	0	0	0	0	0	0	0	0	1	0
172	SY	public_db	Syria	Asia	2010	food	NA	NA	NA	NA	198	SRR1048299	SRR1048299	1	1	0	0	1	0	0	1	1	1	0	0	0	0	0	0	0	0	1	0	0	0	0	0	0	0	0	0	0	0	0	0	0	0	1	0
173	SY	public_db	Syria	Asia	2010	food	NA	NA	NA	NA	198	SRR1300677	SRR1300677	1	1	0	0	1	0	0	1	0	1	0	0	0	0	0	0	0	0	1	0	0	0	0	0	0	0	0	0	0	0	0	0	0	0	1	0
174	SY	public_db	Syria	Asia	2011	food	NA	NA	NA	NA	198	SRR1288356	SRR1288356	1	1	0	0	0	1	1	0	0	0	0	0	0	0	0	0	0	0	1	0	0	0	0	0	0	0	0	0	0	0	0	0	0	0	1	0
175	CH	public_db	Switzerland	Europe	2005	human	faeces	NA	NA	NA	198	SRR7426190	SRR7426190	1	1	0	0	1	0	0	1	0	1	0	0	0	0	0	0	0	0	1	0	0	0	0	0	0	0	0	0	0	0	0	0	0	0	1	0
176	CH	public_db	Switzerland	Europe	2005	human	faeces	NA	NA	NA	198	SRR7426192	SRR7426192	0	1	0	0	0	0	0	1	0	1	0	0	0	0	0	0	0	0	1	0	0	0	0	0	0	0	0	0	0	0	0	0	0	0	0	0
177	CH	public_db	Switzerland	Europe	2006	human	urine	NA	NA	NA	198	SRR7426193	SRR7426193	0	1	0	1	0	0	0	0	0	0	0	0	0	0	0	0	0	0	1	0	0	0	0	0	0	0	0	0	0	1	0	0	0	0	1	0
178	CH	public_db	Switzerland	Europe	2006	human	faeces	NA	NA	NA	198	SRR7441832	SRR7441832	0	1	0	1	0	0	0	0	0	0	0	0	0	0	0	0	0	0	1	0	0	0	0	0	0	0	0	0	0	1	0	0	0	0	1	0
179	CH	public_db	Switzerland	Europe	2007	human	faeces	NA	NA	NA	198	SRR7426179	SRR7426179	1	1	0	0	1	0	0	1	0	1	0	0	0	0	0	0	0	0	1	0	0	0	0	0	0	0	0	0	0	0	0	0	0	0	1	0
180	CH	public_db	Switzerland	Europe	2011	human	NA	NA	NA	NA	198	SRR7439238	SRR7439238	0	1	0	0	0	0	0	0	0	0	0	0	0	0	0	0	0	0	0	0	0	0	0	0	0	0	0	0	0	0	0	0	0	0	0	0
181	CH	public_db	Switzerland	Europe	2014	human	faeces	NA	NA	NA	198	SRR7439244	SRR7439244	1	1	0	0	1	0	0	1	0	1	0	0	0	0	0	0	0	0	1	0	0	0	0	0	0	0	0	0	0	0	0	0	0	0	1	0
182	CH	public_db	Switzerland	Europe	2014	human	faeces	NA	NA	NA	198	SRR7439259	SRR7439259	1	1	0	0	1	0	0	1	0	1	0	0	0	0	0	0	0	0	1	0	0	0	0	0	0	0	0	0	0	0	0	0	0	0	1	0
183	CH	public_db	Switzerland	Europe	2014	human	faeces	NA	NA	NA	198	SRR7439260	SRR7439260	1	1	0	0	1	0	0	1	0	1	0	0	0	0	0	0	0	0	1	0	0	0	0	0	0	0	0	0	0	0	0	0	0	0	1	0
184	CH	public_db	Switzerland	Europe	2016	human	NA	NA	NA	NA	198	SRR7441786	SRR7441786	0	1	1	0	0	0	1	0	1	0	0	0	0	0	0	0	0	0	1	0	0	0	0	0	0	0	0	0	0	0	0	1	0	0	1	0
185	CH	public_db	Switzerland	Europe	2016	human	urine	NA	NA	NA	198	SRR7441797	SRR7441797	0	1	0	1	0	0	0	0	0	0	0	0	0	0	0	0	0	0	0	0	0	0	0	0	0	0	0	0	0	1	0	0	0	0	1	0
186	CY	public_db	Cyprus	Europe	2014	NA	NA	NA	NA	NA	198	ERR1759093	ERR1759093	1	1	0	0	1	0	0	0	0	0	0	0	0	0	0	0	0	0	1	0	0	0	0	0	0	0	0	0	0	0	0	0	0	0	1	0
187	DK	public_db	Denmark	Europe	2017	NA	NA	NA	NA	NA	198	ERR2580275	ERR2580275	1	1	0	0	1	0	0	0	0	0	0	0	0	0	0	0	0	0	0	0	0	0	0	0	0	0	0	0	0	0	0	0	0	0	1	0
188	ES	public_db	Spain	Europe	2014	NA	NA	NA	NA	NA	198	ERR1759204	ERR1759204	1	1	0	0	1	0	0	1	0	1	0	0	0	0	0	0	0	0	1	0	0	0	0	0	0	0	0	0	0	0	0	0	0	0	1	0
189	FR	public_db	France	Europe	2011	food	NA	NA	NA	NA	198	SRR1300699	SRR1300699	1	1	0	1	0	0	0	1	1	1	0	0	0	0	0	0	0	0	1	0	0	0	0	0	0	0	0	0	1	0	0	0	0	0	1	0
190	UK	public_db	United Kingdom	Europe	2014	human	NA	NA	NA	NA	198	SRR1958215	SRR1958215	1	1	0	0	1	0	0	0	0	0	0	0	0	0	0	0	0	0	1	0	0	0	0	0	0	0	0	0	0	0	0	0	0	0	1	0
191	UK	public_db	United Kingdom	Europe	2014	human	NA	NA	NA	NA	198	SRR1958540	SRR1958540	0	1	0	0	0	0	0	0	0	0	0	0	0	0	0	0	0	0	1	0	0	0	0	0	0	0	1	0	0	0	0	0	1	0	0	0
192	UK	public_db	United Kingdom	Europe	2014	human	NA	NA	NA	NA	198	SRR1958636	SRR1958636	0	1	0	0	0	0	0	0	0	0	0	0	0	0	0	0	0	0	1	0	0	0	0	0	0	0	0	0	0	0	0	0	0	0	0	0
193	UK	public_db	United Kingdom	Europe	2014	human	NA	NA	NA	NA	198	SRR1959422	SRR1959422	1	1	0	0	1	0	0	1	0	1	0	0	0	0	0	0	0	0	1	0	0	0	0	0	0	0	0	0	0	0	0	0	1	0	1	0
194	UK	public_db	United Kingdom	Europe	2014	human	NA	NA	NA	NA	198	SRR1959427	SRR1959427	1	1	0	0	1	0	0	0	0	0	0	0	0	0	0	0	0	0	1	0	0	0	0	0	0	0	0	0	0	0	0	0	0	0	1	0
195	UK	public_db	United Kingdom	Europe	2014	human	NA	NA	NA	NA	198	SRR1960226	SRR1960226	1	1	0	0	1	0	0	0	0	0	0	0	0	0	0	0	0	0	1	0	0	0	0	0	0	0	0	0	0	0	0	0	0	0	1	0
196	UK	public_db	United Kingdom	Europe	2014	human	NA	NA	NA	NA	198	SRR1963498	SRR1963498	0	1	0	0	0	0	0	0	0	0	0	0	0	0	0	0	0	0	1	0	0	0	0	0	0	0	0	0	0	0	0	0	0	0	0	0
197	UK	public_db	United Kingdom	Europe	2014	human	NA	NA	NA	NA	198	SRR1965947	SRR1965947	0	1	0	0	0	0	0	1	0	1	0	0	0	0	0	0	0	0	1	0	0	0	0	0	0	0	0	0	0	0	0	0	1	0	0	1
198	UK	public_db	United Kingdom	Europe	2014	human	NA	NA	NA	NA	198	SRR1966125	SRR1966125	1	1	0	0	1	0	0	0	0	0	0	0	0	0	0	0	0	0	1	0	0	0	0	0	0	0	0	0	0	0	0	0	0	0	1	0
199	UK	public_db	United Kingdom	Europe	2014	human	NA	NA	NA	NA	198	SRR1966330	SRR1966330	1	1	0	0	1	0	0	0	0	0	0	0	0	0	0	0	0	0	1	0	0	0	0	0	0	0	0	0	0	0	0	0	0	0	1	0
200	UK	public_db	United Kingdom	Europe	2014	human	NA	NA	NA	NA	198	SRR1966565	SRR1966565	1	1	0	0	1	0	0	1	0	1	0	0	0	0	0	0	0	0	0	0	0	0	0	0	0	0	0	0	0	0	0	0	0	0	1	0
201	UK	public_db	United Kingdom	Europe	2014	human	NA	NA	NA	NA	198	SRR1966864	SRR1966864	0	1	0	0	0	0	0	0	0	0	0	0	0	0	0	0	0	0	0	0	0	0	0	0	0	0	0	0	0	0	0	0	0	0	0	0
202	UK	public_db	United Kingdom	Europe	2014	human	NA	NA	NA	NA	198	SRR1966989	SRR1966989	0	1	1	0	0	0	1	0	1	0	0	0	0	0	0	0	0	0	1	0	0	0	0	0	0	0	1	0	0	0	0	1	1	0	1	0
203	UK	public_db	United Kingdom	Europe	2014	human	NA	NA	NA	NA	198	SRR1967688	SRR1967688	0	1	0	0	0	0	0	0	0	0	0	0	0	0	0	0	0	0	1	0	0	0	0	0	0	0	0	0	0	0	0	0	0	0	0	0
204	UK	public_db	United Kingdom	Europe	2014	human	NA	NA	NA	NA	198	SRR1967733	SRR1967733	1	1	0	0	1	0	0	0	0	1	0	0	0	0	0	0	0	0	1	0	0	0	0	0	0	0	0	0	0	0	0	0	0	0	1	0
205	UK	public_db	United Kingdom	Europe	2014	human	NA	NA	NA	NA	198	SRR1967746	SRR1967746	1	1	0	0	1	0	0	0	0	0	0	0	0	0	0	0	0	0	1	0	0	0	0	0	0	0	0	0	0	0	0	0	0	0	1	0
206	UK	public_db	United Kingdom	Europe	2014	human	NA	NA	NA	NA	198	SRR1968341	SRR1968341	1	1	0	0	1	0	0	1	0	0	0	0	0	0	0	0	0	0	0	0	0	0	0	0	0	0	0	0	0	0	0	0	0	0	1	1
207	UK	public_db	United Kingdom	Europe	2014	human	NA	NA	NA	NA	198	SRR1968456	SRR1968456	1	1	0	1	0	0	0	0	1	0	0	0	0	0	0	0	0	0	0	0	0	0	0	0	0	0	0	0	1	1	0	0	1	0	1	0
208	UK	public_db	United Kingdom	Europe	2014	human	NA	NA	NA	NA	198	SRR1968465	SRR1968465	0	1	0	0	0	0	0	0	0	0	0	0	0	0	0	0	0	0	1	0	0	0	0	0	0	0	1	0	0	0	0	0	1	0	0	0
209	UK	public_db	United Kingdom	Europe	2014	human	NA	NA	NA	NA	198	SRR1968761	SRR1968761	1	1	0	0	1	0	0	1	1	1	0	0	0	0	0	0	0	0	1	0	0	0	0	0	0	0	0	0	0	0	0	0	0	0	1	0
210	UK	public_db	United Kingdom	Europe	2014	human	NA	NA	NA	NA	198	SRR1969047	SRR1969047	1	1	0	0	1	0	0	0	0	0	0	0	0	0	0	0	0	0	1	0	0	0	0	0	0	0	0	0	0	0	0	0	0	0	1	0
211	UK	public_db	United Kingdom	Europe	2014	human	NA	NA	NA	NA	198	SRR1969255	SRR1969255	1	1	0	0	1	0	0	0	0	0	0	0	0	0	0	0	0	0	1	0	0	0	0	0	0	0	0	0	0	0	0	0	0	0	1	0
212	UK	public_db	United Kingdom	Europe	2014	human	NA	NA	NA	NA	198	SRR1969412	SRR1969412	1	1	0	0	1	0	0	0	0	0	0	0	0	0	0	0	0	0	1	0	0	0	0	0	0	0	0	0	0	0	0	0	0	0	1	0
213	UK	public_db	United Kingdom	Europe	2014	human	NA	NA	NA	NA	198	SRR1969524	SRR1969524	0	1	1	0	0	0	1	0	0	0	0	0	0	0	0	0	0	0	1	0	0	0	0	0	0	0	0	0	0	0	0	1	0	0	0	0
214	UK	public_db	United Kingdom	Europe	2014	human	NA	NA	NA	NA	198	SRR1969584	SRR1969584	0	1	1	0	0	0	1	0	0	0	0	0	0	0	0	0	0	0	1	0	0	0	0	0	0	0	0	0	0	0	0	1	0	0	1	0
215	UK	public_db	United Kingdom	Europe	2014	human	NA	NA	NA	NA	198	SRR1969648	SRR1969648	1	1	0	0	1	0	0	0	0	1	0	0	0	0	0	0	0	0	1	0	0	0	0	0	0	0	0	0	0	0	0	0	0	0	1	0
216	UK	public_db	United Kingdom	Europe	2014	human	NA	NA	NA	NA	198	SRR1969804	SRR1969804	1	1	0	0	1	0	0	0	0	0	0	0	0	0	0	0	0	0	1	0	0	0	0	0	0	0	0	0	0	0	0	0	0	0	1	0
217	UK	public_db	United Kingdom	Europe	2014	human	NA	NA	NA	NA	198	SRR1970221	SRR1970221	1	1	0	0	1	0	0	0	0	0	0	0	0	0	0	0	0	0	1	0	0	0	0	0	0	0	0	0	0	0	0	0	0	0	1	0
218	UK	public_db	United Kingdom	Europe	2014	human	NA	NA	NA	NA	198	SRR1970268	SRR1970268	1	1	0	0	1	0	0	0	0	0	0	0	0	0	0	0	0	0	1	0	0	0	0	0	0	0	0	0	0	0	0	0	0	0	1	0
219	UK	public_db	United Kingdom	Europe	2015	human	NA	NA	NA	NA	198	SRR1965862	SRR1965862	1	1	0	0	1	0	0	0	0	0	0	0	0	0	0	0	0	0	1	0	0	0	0	0	0	0	0	0	0	0	0	0	0	0	1	0
220	UK	public_db	United Kingdom	Europe	2015	human	NA	NA	NA	NA	198	SRR1967363	SRR1967363	1	1	0	0	1	0	0	0	0	0	0	0	0	0	0	0	0	0	1	0	0	0	0	0	0	0	0	0	0	0	0	0	0	0	1	0
221	UK	public_db	United Kingdom	Europe	2015	human	NA	NA	NA	NA	198	SRR1968276	SRR1968276	1	1	0	0	1	0	0	0	0	0	0	0	0	0	0	0	0	0	1	0	0	0	0	0	0	0	0	0	0	0	0	0	0	0	1	0
222	UK	public_db	United Kingdom	Europe	2015	human	NA	NA	NA	NA	198	SRR1968967	SRR1968967	1	1	0	0	1	0	0	0	0	0	0	0	0	0	0	0	0	0	1	0	0	0	0	0	0	0	0	0	0	0	0	0	0	0	1	0
223	UK	public_db	United Kingdom	Europe	2015	human	NA	NA	NA	NA	198	SRR3321531	SRR3321531	1	1	0	0	1	0	0	0	0	0	0	0	0	0	0	0	0	0	1	0	0	0	0	0	0	0	0	0	0	0	0	0	0	0	1	0
224	UK	public_db	United Kingdom	Europe	2015	human	NA	NA	NA	NA	198	SRR3321883	SRR3321883	1	1	0	0	1	0	0	0	0	0	0	0	0	0	0	0	0	0	1	0	0	0	0	0	0	0	0	0	0	0	0	0	0	0	1	0
225	UK	public_db	United Kingdom	Europe	2015	human	NA	NA	NA	NA	198	SRR3322413	SRR3322413	0	1	0	0	0	0	0	0	0	0	0	0	0	0	0	0	0	0	0	0	0	0	0	0	0	0	0	0	0	0	0	0	0	0	1	0
226	UK	public_db	United Kingdom	Europe	2015	human	NA	NA	NA	NA	198	SRR3323012	SRR3323012	1	1	0	0	1	0	1	0	0	0	0	0	0	0	0	0	0	0	1	0	0	0	0	0	0	0	0	0	0	0	0	0	0	0	1	0
227	UK	public_db	United Kingdom	Europe	2015	human	NA	NA	NA	NA	198	SRR5194289	SRR5194289	0	1	0	1	0	0	0	0	1	0	0	0	0	0	0	0	0	0	1	0	0	0	0	0	0	0	0	0	0	0	0	1	0	0	1	0
228	UK	public_db	United Kingdom	Europe	2015	human	NA	NA	NA	NA	198	SRR7163798	SRR7163798	1	1	0	0	1	0	0	0	0	0	0	0	0	0	0	0	0	0	1	0	0	0	0	0	0	0	0	0	0	0	0	0	0	0	1	0
229	UK	public_db	United Kingdom	Europe	2015	human	NA	NA	NA	NA	198	SRR7172610	SRR7172610	1	1	0	0	1	0	0	1	0	1	0	0	0	0	0	0	0	0	1	0	0	0	0	0	0	0	0	0	0	0	0	0	0	0	1	0
230	UK	public_db	United Kingdom	Europe	2015	human	NA	NA	NA	NA	198	SRR7204568	SRR7204568	1	1	0	0	1	0	0	0	0	0	0	0	0	0	0	0	0	0	0	0	0	0	0	0	0	0	0	0	0	0	0	0	0	0	1	0
231	UK	public_db	United Kingdom	Europe	2015	human	NA	NA	NA	NA	198	SRR7223230	SRR7223230	1	1	0	0	1	0	0	0	0	0	0	0	0	0	0	0	0	0	1	0	0	0	0	0	0	0	0	0	0	0	0	0	0	0	1	0
232	UK	public_db	United Kingdom	Europe	2015	human	NA	NA	NA	NA	198	SRR7230675	SRR7230675	0	1	0	0	0	0	0	0	0	0	0	0	0	0	0	0	0	0	1	0	0	0	0	0	0	0	0	0	0	0	0	0	0	0	0	0
233	UK	public_db	United Kingdom	Europe	2015	human	NA	NA	NA	NA	198	SRR7278056	SRR7278056	1	1	0	0	1	0	0	0	0	0	0	0	0	0	0	0	0	0	1	0	0	0	0	0	0	0	0	0	0	0	0	0	0	0	1	0
234	UK	public_db	United Kingdom	Europe	2015	human	NA	NA	NA	NA	198	SRR7278086	SRR7278086	1	1	0	0	1	0	0	0	0	0	0	0	0	0	0	0	0	0	1	0	0	0	0	0	0	0	0	0	0	0	0	0	0	0	1	0
235	UK	public_db	United Kingdom	Europe	2015	human	NA	NA	NA	NA	198	SRR7285841	SRR7285841	1	1	0	0	1	0	0	0	0	0	0	0	0	0	0	0	0	0	1	0	0	0	0	0	0	0	0	1	0	0	0	0	0	0	1	0
236	UK	public_db	United Kingdom	Europe	2015	human	NA	NA	NA	NA	198	SRR7292625	SRR7292625	1	1	0	0	1	0	0	0	0	0	0	0	0	0	0	0	0	0	1	0	0	0	0	0	0	0	0	0	0	0	0	0	0	0	1	0
237	UK	public_db	United Kingdom	Europe	2015	human	NA	NA	NA	NA	198	SRR7292665	SRR7292665	1	1	0	0	1	0	0	0	0	1	0	0	0	0	0	0	0	0	1	0	0	0	0	0	0	0	0	0	0	0	0	0	0	0	1	0
238	UK	public_db	United Kingdom	Europe	2015	human	NA	NA	NA	NA	198	SRR7297965	SRR7297965	0	1	0	0	0	0	0	0	0	0	0	0	0	0	0	0	0	0	1	0	0	0	0	0	0	0	0	0	0	0	0	0	0	0	0	0
239	UK	public_db	United Kingdom	Europe	2015	human	NA	NA	NA	NA	198	SRR7350726	SRR7350726	1	1	0	0	1	0	0	0	0	0	0	0	0	0	0	0	0	0	0	0	0	0	0	0	0	0	0	0	0	0	0	0	0	0	1	0
240	UK	public_db	United Kingdom	Europe	2015	human	NA	NA	NA	NA	198	SRR7410328	SRR7410328	1	1	0	1	0	0	0	0	1	0	0	0	0	0	0	0	0	0	0	0	0	0	0	0	0	0	0	0	1	1	0	0	1	0	1	0
241	UK	public_db	United Kingdom	Europe	2015	human	NA	NA	NA	NA	198	SRR7474665	SRR7474665	0	1	1	0	0	0	1	0	1	0	0	0	0	0	0	0	0	0	0	0	0	0	0	0	0	0	0	0	0	0	0	1	0	0	1	0
242	UK	public_db	United Kingdom	Europe	2015	human	NA	NA	NA	NA	198	SRR7523184	SRR7523184	1	1	0	1	0	0	0	0	0	0	0	0	0	0	0	0	0	0	0	0	0	0	0	0	0	0	0	0	0	0	0	0	0	0	1	0
243	UK	public_db	United Kingdom	Europe	2016	human	NA	NA	NA	NA	198	SRR7187264	SRR7187264	0	1	1	0	0	0	1	0	0	0	0	0	0	0	0	0	0	0	1	0	0	0	0	0	0	0	0	0	0	0	0	1	0	0	0	0
244	UK	public_db	United Kingdom	Europe	2016	human	NA	NA	NA	NA	198	SRR7204445	SRR7204445	1	1	0	0	1	0	0	0	0	0	0	0	0	0	0	0	0	0	1	0	0	0	0	0	0	0	0	0	0	0	0	0	0	0	1	0
245	UK	public_db	United Kingdom	Europe	2016	human	NA	NA	NA	NA	198	SRR7285641	SRR7285641	1	1	0	0	1	0	0	0	0	0	0	0	0	0	0	0	0	0	1	0	0	0	0	0	0	0	0	0	0	0	0	0	0	0	1	0
246	UK	public_db	United Kingdom	Europe	2016	human	NA	NA	NA	NA	198	SRR7286695	SRR7286695	1	1	0	0	1	0	0	0	0	0	0	0	0	0	0	0	0	0	1	0	0	0	0	0	0	0	0	0	0	0	0	0	0	0	1	0
247	UK	public_db	United Kingdom	Europe	2016	human	NA	NA	NA	NA	198	SRR7286705	SRR7286705	1	1	0	0	1	0	0	0	0	1	0	0	0	0	0	0	0	0	1	0	0	0	0	0	0	0	0	0	0	0	0	0	0	0	1	0
248	UK	public_db	United Kingdom	Europe	2016	human	NA	NA	NA	NA	198	SRR7292931	SRR7292931	1	1	0	0	1	0	0	1	0	1	0	0	0	0	0	0	0	0	1	0	0	0	0	0	0	0	0	0	0	0	0	0	0	0	1	0
249	UK	public_db	United Kingdom	Europe	2016	human	NA	NA	NA	NA	198	SRR7310349	SRR7310349	1	1	0	0	1	0	0	1	0	1	0	0	0	0	0	0	0	0	0	0	0	0	0	0	0	0	0	0	0	0	0	0	0	0	1	1
250	UK	public_db	United Kingdom	Europe	2016	human	NA	NA	NA	NA	198	SRR7351616	SRR7351616	1	1	0	0	1	0	0	0	0	0	0	0	0	0	0	0	0	0	1	0	0	0	0	0	0	0	0	0	0	0	0	0	0	0	1	0
251	UK	public_db	United Kingdom	Europe	2016	human	NA	NA	NA	NA	198	SRR7414818	SRR7414818	1	1	1	0	0	0	0	1	0	1	0	0	0	0	0	0	0	0	1	0	0	0	0	0	0	0	0	0	0	0	0	1	0	0	1	0
252	UK	public_db	United Kingdom	Europe	2016	human	NA	NA	NA	NA	198	SRR7426480	SRR7426480	1	1	0	0	1	0	0	1	0	1	0	0	0	0	0	0	0	0	1	0	0	0	0	0	0	0	0	0	0	0	0	0	0	0	1	0
253	UK	public_db	United Kingdom	Europe	2017	human	NA	NA	NA	NA	198	SRR5584105	SRR5584105	0	1	0	0	0	0	0	0	0	0	0	0	0	0	0	0	0	0	1	0	0	0	0	0	0	0	0	0	0	0	0	0	0	0	0	0
254	UK	public_db	United Kingdom	Europe	2017	human	NA	NA	NA	NA	198	SRR5584565	SRR5584565	1	1	0	0	1	0	0	0	0	0	0	0	0	0	0	0	0	0	1	0	0	0	0	0	0	0	0	0	0	0	0	0	0	0	1	0
255	UK	public_db	United Kingdom	Europe	2017	human	NA	NA	NA	NA	198	SRR5584614	SRR5584614	1	1	0	0	1	0	0	0	1	0	0	0	0	0	0	0	0	0	1	0	0	0	0	0	0	0	0	0	0	0	0	0	0	0	1	0
256	UK	public_db	United Kingdom	Europe	2017	human	NA	NA	NA	NA	198	SRR5631543	SRR5631543	0	1	0	0	0	0	0	0	0	0	0	0	0	0	0	0	0	0	0	0	0	0	0	0	0	0	0	0	0	0	0	0	0	0	0	0
257	UK	public_db	United Kingdom	Europe	2017	human	NA	NA	NA	NA	198	SRR5631553	SRR5631553	1	1	0	0	1	0	0	0	0	0	0	0	0	0	0	0	0	0	1	0	0	0	0	0	0	0	0	0	0	0	0	0	0	0	1	0
258	UK	public_db	United Kingdom	Europe	2017	human	NA	NA	NA	NA	198	SRR7123196	SRR7123196	0	1	0	0	0	0	0	0	0	0	0	0	0	0	0	0	0	0	1	0	0	0	0	0	0	0	0	0	0	0	0	0	0	0	0	0
259	UK	public_db	United Kingdom	Europe	2017	human	NA	NA	NA	NA	198	SRR7163819	SRR7163819	1	1	0	0	1	0	0	0	0	0	0	0	0	0	0	0	0	0	1	0	0	0	0	0	0	0	0	0	0	0	0	0	0	0	1	0
260	UK	public_db	United Kingdom	Europe	2017	human	NA	NA	NA	NA	198	SRR7163920	SRR7163920	0	1	1	0	0	0	1	0	1	0	0	0	0	0	0	0	0	0	1	0	0	0	0	0	1	0	0	0	0	0	0	1	1	0	0	0
261	UK	public_db	United Kingdom	Europe	2017	human	NA	NA	NA	NA	198	SRR7209528	SRR7209528	0	1	0	1	0	0	0	0	0	0	0	0	0	0	0	0	0	0	1	0	0	0	0	0	0	0	0	0	0	0	0	0	0	0	1	0
262	UK	public_db	United Kingdom	Europe	2017	human	NA	NA	NA	NA	198	SRR7249868	SRR7249868	1	1	0	0	1	0	0	0	0	0	0	0	0	0	0	0	0	0	1	0	0	0	0	0	0	0	0	0	0	0	0	0	0	0	1	0
263	UK	public_db	United Kingdom	Europe	2017	human	NA	NA	NA	NA	198	SRR7278088	SRR7278088	1	1	0	0	1	0	0	0	0	0	0	0	0	0	0	0	0	0	1	0	0	0	0	0	0	0	0	0	0	0	0	0	0	0	1	0
264	UK	public_db	United Kingdom	Europe	2017	human	NA	NA	NA	NA	198	SRR7285788	SRR7285788	0	1	0	0	0	0	0	0	0	0	0	0	0	0	0	0	0	0	1	0	0	0	0	0	0	0	0	0	0	0	0	0	0	0	0	0
265	UK	public_db	United Kingdom	Europe	2017	human	NA	NA	NA	NA	198	SRR7286789	SRR7286789	1	1	0	0	1	0	0	0	1	0	0	0	0	0	0	0	0	0	1	0	0	0	0	0	0	0	0	0	0	0	0	0	0	0	1	0
266	UK	public_db	United Kingdom	Europe	2017	human	NA	NA	NA	NA	198	SRR7286886	SRR7286886	1	1	0	1	0	0	0	1	0	1	0	0	0	0	0	0	0	0	1	0	0	0	0	0	0	1	0	0	0	0	0	0	1	0	1	1
267	UK	public_db	United Kingdom	Europe	2017	human	NA	NA	NA	NA	198	SRR7310632	SRR7310632	1	1	0	0	1	0	0	0	0	0	0	0	0	0	0	0	0	0	0	0	0	0	0	0	0	0	0	0	0	0	0	0	1	0	1	0
268	UK	public_db	United Kingdom	Europe	2017	human	NA	NA	NA	NA	198	SRR7350631	SRR7350631	0	1	0	0	0	0	0	0	0	0	0	0	0	0	0	0	0	0	0	0	0	0	0	0	0	0	0	0	0	0	0	0	0	0	0	0
269	UK	public_db	United Kingdom	Europe	2017	human	NA	NA	NA	NA	198	SRR7458741	SRR7458741	1	1	0	0	1	0	0	1	0	1	0	0	0	0	0	0	0	0	1	0	0	0	0	0	0	0	0	0	0	0	0	0	0	0	1	0
270	UK	public_db	United Kingdom	Europe	2017	human	NA	NA	NA	NA	198	SRR7480280	SRR7480280	0	1	1	0	0	0	1	0	1	0	0	0	0	0	0	0	0	0	1	0	0	0	0	0	0	0	0	0	0	0	0	1	0	0	1	0
271	UK	public_db	United Kingdom	Europe	2017	human	NA	NA	NA	NA	198	SRR7523660	SRR7523660	0	1	1	0	0	0	1	0	1	0	0	0	0	0	0	0	0	0	1	0	0	0	0	0	1	0	0	0	0	0	0	1	1	0	0	0
272	UK	public_db	United Kingdom	Europe	2017	human	NA	NA	NA	NA	198	SRR7523775	SRR7523775	0	1	0	0	1	0	0	1	1	1	0	0	0	0	0	0	0	0	1	0	0	0	0	0	0	0	0	0	0	0	0	0	0	0	0	0
273	UK	public_db	United Kingdom	Europe	2018	human	NA	NA	NA	NA	198	SRR7251101	SRR7251101	1	1	0	0	1	0	0	1	0	1	0	0	0	0	0	0	0	0	1	0	0	0	0	0	0	0	0	0	0	0	0	0	0	0	1	0
274	UK	public_db	United Kingdom	Europe	2018	human	NA	NA	NA	NA	198	SRR7284299	SRR7284299	1	1	0	0	1	0	0	1	0	1	0	0	0	0	0	0	0	0	1	0	0	0	0	0	0	0	0	0	0	0	0	0	0	0	1	1
275	UK	public_db	United Kingdom	Europe	2018	human	NA	NA	NA	NA	198	SRR7285738	SRR7285738	1	1	0	0	1	0	0	0	0	0	0	0	0	0	0	0	0	0	1	0	0	0	0	0	0	0	0	0	0	0	0	0	0	0	1	0
276	UK	public_db	United Kingdom	Europe	2018	human	NA	NA	NA	NA	198	SRR7310640	SRR7310640	1	1	0	0	1	0	0	0	0	0	0	0	0	0	0	0	0	0	1	0	0	0	0	0	0	0	0	0	0	0	0	0	0	0	1	0
277	UK	public_db	United Kingdom	Europe	2018	human	NA	NA	NA	NA	198	SRR7349159	SRR7349159	1	1	0	0	1	0	0	0	0	0	0	0	0	0	0	0	0	0	1	0	0	0	0	0	0	0	0	0	0	0	0	0	0	0	1	0
278	UK	public_db	United Kingdom	Europe	2018	human	NA	NA	NA	NA	198	SRR7474873	SRR7474873	1	1	0	0	1	0	0	1	0	1	0	0	0	0	0	0	0	0	1	0	0	0	0	0	0	0	0	0	0	0	0	0	0	0	1	0
279	UK	public_db	United Kingdom	Europe	2018	human	NA	NA	NA	NA	198	SRR7495689	SRR7495689	0	1	0	0	0	0	0	0	0	0	0	0	0	0	0	0	0	0	0	1	0	0	0	0	0	0	0	0	0	0	0	0	0	0	0	0
280	UK	public_db	United Kingdom	Europe	2018	human	NA	NA	NA	NA	198	SRR7495752	SRR7495752	1	1	0	0	1	0	0	1	0	1	0	0	0	0	0	0	0	0	1	0	0	0	0	0	0	0	0	0	0	0	0	0	0	0	1	0
Note:
*	the double accession numbers are for the MiSeq and MinION, respectively
[truncated: 35 more columns]
